# Supplementary material for: Hippocampal Atrophy as a Quantitative Trait in a Genome-Wide Association Study Identifying Novel Susceptibility Genes for Alzheimer's Disease
Source: PLoS One. 2009 Aug 7;4(8):e6501. doi: 10.1371/journal.pone.0006501 (PMC2719581; doi:10.1371/journal.pone.0006501)
Supplement: Table S5 — Quantitative trait analysis for the interaction between left and right hippocampi for the SNPs and related genes or chromosomal regions listed in Table 3 of the manuscript. The SNP chromosome, gene, base-pair position, rs number, consequence type and SNP alleles are presented. The p-values for the left and right hippocampi indicate the interaction between SNP and diagnosis in explaining the subjects' degree of hippocampal atrophy. (0.04 MB XLS) [file pone.0006501.s025.xls]

## Sheet: ARSB
Chromosome	Gene	Location	SNP	Consequence_type	Allele	RIGHT-P	LEFT-P
5	INTERGENIC	78098166	rs2029905	INTERGENIC	A/G	0.6342	0.83
5	INTERGENIC	78101389	rs6863289	INTERGENIC	C/T	0.7913	0.7224
5	ARSB	78103740	rs2132537	INTERGENIC	C/T	0.804	0.2715
5	ARSB	78105411	rs17218031	DOWNSTREAM	G/A	0.7101	0.2297
5	ARSB	78108516	rs7732938	DOWNSTREAM	A/G	0.4376	0.9428
5	ARSB	78108781	rs16875887	DOWNSTREAM	T/C	0.9089	0.1173
5	ARSB	78109954	rs7704939	3PRIME_UTR	A/C	0.504	0.6058
5	ARSB	78110674	rs754566	3PRIME_UTR	C/A	0.3743	0.6257
5	ARSB	78110719	rs754567	3PRIME_UTR	T/G	0.6085	0.5067
5	ARSB	78111916	rs2173012	3PRIME_UTR	C/T	0.7193	0.4412
5	ARSB	78115386	rs6453415	INTRONIC	G/A	0.1157	0.0973
5	ARSB	78119807	rs16875913	INTRONIC	A/G	0.5004	0.4214
5	ARSB	78125189	rs3846677	INTRONIC	T/C	0.1062	0.0553
5	ARSB	78130139	rs16875919	INTRONIC	C/T	0.3706	0.5979
5	ARSB	78131146	rs7727110	INTRONIC	T/C	0.3857	0.6065
5	ARSB	78132976	rs11960862	INTRONIC	T/C	0.2227	0.5969
5	ARSB	78133045	rs17818103	INTRONIC	C/T	0.5044	0.4243
5	ARSB	78135472	rs16875940	INTRONIC	T/C	0.7679	0.8075
5	ARSB	78136947	rs16875951	INTRONIC	G/A	0.3807	0.6938
5	ARSB	78141103	rs10514108	INTRONIC	C/T	0.6234	0.9746
5	ARSB	78141818	rs10474567	INTRONIC	G/A	0.719	0.7079
5	ARSB	78142127	rs12054837	INTRONIC	T/C	0.9085	0.4863
5	ARSB	78144211	rs4704524	INTRONIC	T/C	0.2518	0.9645
5	ARSB	78145474	rs6453416	INTRONIC	C/T	0.4165	0.9662
5	ARSB	78145873	rs13152961	INTRONIC	C/A	0.3951	0.5608
5	ARSB	78146288	rs6453417	INTRONIC	C/T	0.9857	0.3037
5	ARSB	78151267	rs16875961	INTRONIC	A/G	0.1547	0.1945
5	ARSB	78152550	rs3857404	INTRONIC	T/C	0.0809	0.0224
5	ARSB	78155021	rs13172853	INTRONIC	C/T	0.2621	0.2605
5	ARSB	78159240	rs4704525	INTRONIC	T/C	0.1534	0.0382
5	ARSB	78159785	rs12655291	INTRONIC	T/C	0.0607	0.0697
5	ARSB	78167092	rs10454897	INTRONIC	C/T	0.0492	0.0283
5	ARSB	78170957	rs25413	SYNONYMOUS_CODING	C/T	0.2479	0.0446
5	ARSB	78185903	rs3098683	INTRONIC	G/T	0.0032	0.0358
5	ARSB	78187948	rs3098681	INTRONIC	T/C	0.1522	0.4284
5	ARSB	78195391	rs13184327	INTRONIC	T/C	0.1012	0.0826
5	ARSB	78205757	rs4515284	INTRONIC	G/T	0.3336	0.4715
5	ARSB	78215360	rs4704531	INTRONIC	C/T	0.1968	0.4839
5	ARSB	78220159	rs6893857	INTRONIC	T/C	0.8688	0.5496
5	ARSB	78222314	rs11741352	INTRONIC	C/T	0.0309	0.0202
5	ARSB	78226124	rs163215	INTRONIC	T/C	0.0004	0.0061
5	ARSB	78230753	rs337875	INTRONIC	C/T	0.5517	0.8101
5	ARSB	78235210	rs234688	INTRONIC	C/A	0.719	0.6981
5	ARSB	78238582	rs337853	INTRONIC	A/G	0.0485	0.0874
5	ARSB	78239821	rs10052939	INTRONIC	T/C	0.0516	0.0896
5	ARSB	78242725	rs337849	INTRONIC	T/C	0.2649	0.1308
5	ARSB	78243298	rs12655738	INTRONIC	G/A	0.0475	0.1386
5	ARSB	78249607	rs11738153	INTRONIC	T/G	0.0511	0.132
5	ARSB	78252634	rs338460	INTRONIC	G/A	0.4788	0.8632
5	ARSB	78255785	rs10053925	INTRONIC	T/C	0.1294	0.2145
5	ARSB	78257702	rs337895	INTRONIC	T/C	0.0048	0.0877
5	ARSB	78263955	rs337888	INTRONIC	A/G	0.9815	0.4571
5	ARSB	78264792	rs337887	INTRONIC	C/T	0.9451	0.5124
5	ARSB	78268209	rs4421085	INTRONIC	G/A	0.0055	0.214
5	ARSB	78269310	rs337844	INTRONIC	C/T	0.0172	0.3691
5	ARSB	78285889	rs447998	INTRONIC	C/T	0.4871	0.5182
5	ARSB	78288878	rs234687	INTRONIC	A/G	0.9383	0.4805
5	ARSB	78293007	rs234910	INTRONIC	A/G	0.8889	0.3235
5	ARSB	78295401	rs7725928	INTRONIC	A/C	0.4311	0.1128
5	ARSB	78295644	rs337847	INTRONIC	G/A	7.10x10-6	0.0011
5	ARSB	78297713	rs921945	INTRONIC	A/G	0.5479	0.1494
5	ARSB	78300797	rs3733895	INTRONIC	A/G	0.0084	0.0436
5	ARSB	78303884	rs13178105	INTRONIC	C/T	0.2142	0.7882
5	ARSB	78304645	rs6453423	INTRONIC	G/A	0.2021	0.8501
5	ARSB	78305346	rs7730428	INTRONIC	G/A	0.201	0.8458
5	ARSB	78307038	rs6888024	INTRONIC	T/C	0.1692	0.8306
5	ARSB	78308698	rs2052550	INTRONIC	T/C	0.1866	0.1875
5	ARSB	78313985	rs672413	INTRONIC	A/G	0.8281	0.0934
5	ARSB	78315576	rs163129	INTRONIC	G/A	0.7963	0.3758
5	ARSB	78318426	rs163125	UPSTREAM	G/A	0.912	0.054
5	ARSB	78321677	rs163132	UPSTREAM	C/T	0.9298	0.0926
5	INTERGENIC	78323335	rs336526	INTERGENIC	T/G	0.6492	0.1173
5	DMGDH	78325971	rs9293761	DOWNSTREAM	G/A	0.7691	0.3904
5	DMGDH	78331610	rs28326	INTRONIC	T/G	0.1978	0.2918
5	DMGDH	78333027	rs7710824	INTRONIC	C/A	0.386	0.4237
5	DMGDH	78336153	rs3797535	INTRONIC	C/T	0.5585	0.9681
5	DMGDH	78337952	rs250513	INTRONIC	C/T	0.5137	0.8806
