# Supplementary material for: Hippocampal Atrophy as a Quantitative Trait in a Genome-Wide Association Study Identifying Novel Susceptibility Genes for Alzheimer's Disease
Source: PLoS One. 2009 Aug 7;4(8):e6501. doi: 10.1371/journal.pone.0006501 (PMC2719581; doi:10.1371/journal.pone.0006501)
Supplement: Table S10 — Quantitative trait analysis for the interaction between left and right hippocampi for the SNPs and related genes or chromosomal regions listed in Table 3 of the manuscript. The SNP chromosome, gene, base-pair position, rs number, consequence type and SNP alleles are presented. The p-values for the left and right hippocampi indicate the interaction between SNP and diagnosis in explaining the subjects' degree of hippocampal atrophy. (0.03 MB XLS) [file pone.0006501.s030.xls]

## Sheet: MAL2
Chromosome	Gene	Location	SNP	Consequence_type	Allele	LEFT-P	RIGHT-P
8	INTERGENIC	120240593	rs7837096	INTERGENIC	A/C	0.8264	0.2652
8	INTERGENIC	120249167	rs2432963	INTERGENIC	C/T	0.5117	0.6575
8	INTERGENIC	120249958	rs6990281	INTERGENIC	C/T	0.9801	0.204
8	INTERGENIC	120252831	rs6989178	INTERGENIC	A/G	0.6113	0.1036
8	INTERGENIC	120255596	rs2081430	INTERGENIC	C/A	0.9055	0.2314
8	INTERGENIC	120258061	rs7832277	INTERGENIC	T/C	0.3392	0.4428
8	INTERGENIC	120264368	rs13253096	INTERGENIC	A/G	0.4501	0.6702
8	INTERGENIC	120271074	rs16892216	INTERGENIC	G/A	0.8832	0.2699
8	INTERGENIC	120275966	rs4871372	INTERGENIC	T/C	0.8502	0.8334
8	INTERGENIC	120279238	rs6469818	INTERGENIC	T/C	0.4126	0.5132
8	INTERGENIC	120284826	rs7000278	INTERGENIC	G/T	0.2187	0.0836
8	MAL2	120287483	rs9297594	UPSTREAM	C/T	0.0003	0.0018
8	MAL2	120293987	rs1364705	INTRONIC	A/G	8.89x10-6	0.0014
8	MAL2	120294053	rs960609	INTRONIC	C/T	0.2684	0.7669
8	MAL2	120304933	rs3824331	INTRONIC	A/G	0.7257	0.6629
8	INTERGENIC	120359478	rs1582674	INTERGENIC	G/A	0.2723	0.2796
8	INTERGENIC	120364586	rs2470048	INTERGENIC	C/T	0.2723	0.2796
8	INTERGENIC	120364973	rs2033042	INTERGENIC	A/G	0.0196	0.1644
