# Supplementary material for: Hippocampal Atrophy as a Quantitative Trait in a Genome-Wide Association Study Identifying Novel Susceptibility Genes for Alzheimer's Disease
Source: PLoS One. 2009 Aug 7;4(8):e6501. doi: 10.1371/journal.pone.0006501 (PMC2719581; doi:10.1371/journal.pone.0006501)
Supplement: Table S12 — Quantitative trait analysis for the interaction between left and right hippocampi for the SNPs and related genes or chromosomal regions listed in Table 3 of the manuscript. The SNP chromosome, gene, base-pair position, rs number, consequence type and SNP alleles are presented. The p-values for the left and right hippocampi indicate the interaction between SNP and diagnosis in explaining the subjects' degree of hippocampal atrophy. (0.04 MB XLS) [file pone.0006501.s032.xls]

## Sheet: RP11-232A1.1
Chromosome	Gene	Location	SNP	Consequence_type	Allele	RIGHT-P	LEFT-P
9	INTERGENIC	83117979	rs17356973	INTERGENIC	T/C	0.0621	0.1205
9	INTERGENIC	83118656	rs7869544	INTERGENIC	G/A	0.0535	0.1121
9	INTERGENIC	83122250	rs7853515	INTERGENIC	G/A	0.4223	0.2511
9	INTERGENIC	83123018	rs10867734	INTERGENIC	G/A	0.4699	0.4159
9	INTERGENIC	83135188	rs10867738	INTERGENIC	G/A	0.886	0.9459
9	INTERGENIC	83140370	rs1330210	INTERGENIC	A/G	0.092	0.1776
9	INTERGENIC	83143263	rs7876035	INTERGENIC	C/T	0.0291	0.0581
9	INTERGENIC	83145600	rs1120367	INTERGENIC	G/A	0.472	0.5549
9	INTERGENIC	83153344	rs10867740	INTERGENIC	A/C	0.7507	0.972
9	INTERGENIC	83164565	rs4452888	INTERGENIC	C/T	0.9273	0.7395
9	INTERGENIC	83165767	rs10867741	INTERGENIC	C/T	0.108	0.9214
9	INTERGENIC	83167298	rs11139170	INTERGENIC	T/C	0.0733	0.2862
9	INTERGENIC	83168726	rs11792869	INTERGENIC	T/C	0.4925	0.885
9	INTERGENIC	83174794	rs2183369	INTERGENIC	T/C	0.1666	0.7333
9	INTERGENIC	83175130	rs7043176	INTERGENIC	T/C	0.161	0.9797
9	INTERGENIC	83175244	rs11139174	INTERGENIC	A/G	0.8078	0.6226
9	INTERGENIC	83177975	rs11139179	INTERGENIC	A/G	0.8676	0.6547
9	INTERGENIC	83183254	rs11139182	INTERGENIC	A/C	0.8202	0.4753
9	INTERGENIC	83187867	rs1329387	INTERGENIC	C/T	0.4198	0.796
9	INTERGENIC	83187934	rs12376965	INTERGENIC	T/C	0.0827	0.0924
9	INTERGENIC	83188166	rs9332453	INTERGENIC	C/T	0.987	0.8209
9	INTERGENIC	83196041	rs10116365	INTERGENIC	G/A	0.8722	0.1347
9	INTERGENIC	83196813	rs3906153	INTERGENIC	G/A	0.7116	0.7122
9	INTERGENIC	83196944	rs3860892	INTERGENIC	C/T	0.3583	0.334
9	INTERGENIC	83197684	rs7869726	INTERGENIC	T/C	0.241	0.1001
9	INTERGENIC	83198453	rs10780512	INTERGENIC	G/A	0.6971	0.6563
9	INTERGENIC	83199317	rs10867749	INTERGENIC	G/T	0.0982	0.2708
9	INTERGENIC	83199445	rs3908631	INTERGENIC	T/C	0.7301	0.3786
9	INTERGENIC	83200931	rs7866986	INTERGENIC	C/T	0.9301	0.688
9	INTERGENIC	83201874	rs10780513	INTERGENIC	T/G	0.0001	0.0042
9	INTERGENIC	83202302	rs6559624	INTERGENIC	C/T	0.3525	0.5831
9	INTERGENIC	83204718	rs11794108	INTERGENIC	C/T	0.2636	0.4929
9	INTERGENIC	83204857	rs10867752	INTERGENIC	C/T	3.90x10-6	0.0009
9	RP11-232A1.1	83213070	rs11139218	UPSTREAM	C/T	7.47x10-5	0.0031
9	RP11-232A1.1	83213995	rs1590841	UPSTREAM	T/C	0.001	0.0046
9	RP11-232A1.1	83217806	rs10780514	DOWNSTREAM	G/A	0.0029	0.0123
9	INTERGENIC	83225394	rs11794168	INTERGENIC	C/A	4.45x10-5	0.0014
9	INTERGENIC	83229408	rs2149717	INTERGENIC	G/A	0.8557	0.9032
9	INTERGENIC	83245300	rs12344650	INTERGENIC	G/A	0.0023	0.0195
9	INTERGENIC	83245995	rs11139244	INTERGENIC	G/A	0.4746	0.3777
9	INTERGENIC	83260218	rs11139263	INTERGENIC	G/A	0.1143	0.1388
9	INTERGENIC	83260246	rs1329383	INTERGENIC	T/C	0.1444	0.5885
9	INTERGENIC	83275822	rs10867762	INTERGENIC	C/A	0.4148	0.5461
9	INTERGENIC	83278451	rs663838	INTERGENIC	T/C	0.2863	0.8981
9	INTERGENIC	83280490	rs7871047	INTERGENIC	T/G	0.2916	0.3953
9	INTERGENIC	83285998	rs11139281	INTERGENIC	G/A	0.3746	0.4758
9	INTERGENIC	83302966	rs678824	INTERGENIC	A/C	0.0832	0.2135
9	INTERGENIC	83303764	rs584846	INTERGENIC	C/A	0.1336	0.3799
9	INTERGENIC	83307567	rs524783	INTERGENIC	G/T	0.1434	0.5685
9	INTERGENIC	83314811	rs594548	INTERGENIC	G/T	0.7734	0.3065
