# Supplementary material for: Hippocampal Atrophy as a Quantitative Trait in a Genome-Wide Association Study Identifying Novel Susceptibility Genes for Alzheimer's Disease
Source: PLoS One. 2009 Aug 7;4(8):e6501. doi: 10.1371/journal.pone.0006501 (PMC2719581; doi:10.1371/journal.pone.0006501)
Supplement: Table S17 — Quantitative trait analysis for the interaction between left and right hippocampi for the SNPs and related genes or chromosomal regions listed in Table 3 of the manuscript. The SNP chromosome, gene, base-pair position, rs number, consequence type and SNP alleles are presented. The p-values for the left and right hippocampi indicate the interaction between SNP and diagnosis in explaining the subjects' degree of hippocampal atrophy. (0.04 MB XLS) [file pone.0006501.s037.xls]

## Sheet: AL079307.7-FRMD6
Chromosome	Gene	Location	SNP	Consequence_type	Allele	LEFT-P	RIGHT-P
14	FRMD6	51201493	rs9805984	INTRONIC	G/T	0.2012	0.1273
14	FRMD6	51201951	rs10141001	INTRONIC	G/A	0.2166	0.1227
14	FRMD6	51202081	rs6572783	INTRONIC	A/G	0.5268	0.4844
14	FRMD6	51205106	rs4898706	INTRONIC	G/A	0.7747	0.4674
14	FRMD6	51206462	rs7144199	INTRONIC	C/T	0.8144	0.817
14	FRMD6	51207506	rs4259964	INTRONIC	T/G	0.7589	0.1676
14	FRMD6	51224596	rs9635224	INTRONIC	T/G	0.5087	0.5371
14	FRMD6	51230771	rs4243579	INTRONIC	T/C	0.4954	0.9056
14	FRMD6	51231842	rs7140410	INTRONIC	G/A	0.8601	0.2983
14	FRMD6	51234833	rs6572784	INTRONIC	T/G	0.6688	0.8869
14	FRMD6	51246738	rs4432190	INTRONIC	A/C	0.3931	0.4706
14	FRMD6	51247339	rs4243580	INTRONIC	A/G	0.3601	0.3597
14	FRMD6	51254734	rs881471	INTRONIC	G/A	0.6291	0.4419
14	FRMD6	51259491	rs7146420	INTRONIC	C/T	0.51	0.3857
14	FRMD6	51265070	rs7149810	3PRIME_UTR	A/G	0.2976	0.1923
14	FRMD6	51269221	rs10498432	DOWNSTREAM	C/T	0.7339	0.7668
14	FRMD6	51271126	rs4344631	DOWNSTREAM	G/T	0.7081	0.8601
14	INTERGENIC	51272500	rs12878712	INTERGENIC	T/C	0.8834	0.6052
14	INTERGENIC	51274425	rs7153066	INTERGENIC	T/C	0.8834	0.6052
14	INTERGENIC	51275231	rs4898707	INTERGENIC	C/T	0.9349	0.6772
14	INTERGENIC	51284733	rs11621312	INTERGENIC	T/C	0.7327	0.4034
14	INTERGENIC	51284876	rs11625538	INTERGENIC	A/G	0.0664	0.1148
14	AL079307.7	51289498	rs10873053	UPSTREAM	A/C	0.1318	0.2299
14	AL079307.7	51303026	rs11626056	UPSTREAM	C/T	1.21x10-6	0.0002
14	INTERGENIC	51311946	rs11157849	INTERGENIC	A/G	0.0031	0.017
14	INTERGENIC	51314082	rs8019691	INTERGENIC	A/G	0.9151	0.3836
14	INTERGENIC	51320115	rs4441186	INTERGENIC	T/C	0.5797	0.2421
14	INTERGENIC	51320440	rs2069002	INTERGENIC	T/G	0.0034	0.3525
14	INTERGENIC	51323499	rs10140352	INTERGENIC	T/C	0.883	0.1201
14	INTERGENIC	51323519	rs12896792	INTERGENIC	G/A	0.8451	0.605
14	INTERGENIC	51339481	rs4399475	INTERGENIC	A/G	0.9209	0.1463
14	INTERGENIC	51340221	rs8017705	INTERGENIC	G/A	0.5362	0.0385
14	INTERGENIC	51341077	rs8023017	INTERGENIC	G/A	0.9621	0.034
14	INTERGENIC	51341580	rs4898712	INTERGENIC	G/T	0.5838	0.0417
14	INTERGENIC	51343413	rs7152284	INTERGENIC	A/G	0.8033	0.3254
14	INTERGENIC	51345447	rs12881038	INTERGENIC	G/T	0.049	0.1027
14	INTERGENIC	51346907	rs1014158	INTERGENIC	C/A	0.6448	0.2774
14	INTERGENIC	51346944	rs1014157	INTERGENIC	C/T	0.9883	0.0421
14	INTERGENIC	51350474	rs8016738	INTERGENIC	G/A	0.0531	0.1094
14	INTERGENIC	51353471	rs17124529	INTERGENIC	C/T	0.6447	0.2539
14	INTERGENIC	51354875	rs7140624	INTERGENIC	C/T	0.0887	0.3073
14	INTERGENIC	51355001	rs7140817	INTERGENIC	C/T	0.8076	0.4624
14	INTERGENIC	51357425	rs10148163	INTERGENIC	G/A	0.2222	0.564
14	INTERGENIC	51363712	rs7141727	INTERGENIC	G/A	0.7697	0.2268
14	INTERGENIC	51366152	rs4901158	INTERGENIC	G/T	0.8822	0.374
14	INTERGENIC	51367020	rs12147482	INTERGENIC	G/A	0.1493	0.3603
14	INTERGENIC	51367157	rs11157862	INTERGENIC	T/C	0.6633	0.7116
